# Supplementary material for: Walker-256 Tumour-Induced Cachexia Altered Liver Metabolomic Profile and Function in Weanling and Adult Rats
Source: Metabolites. 2021 Dec 1;11(12):831. doi: 10.3390/metabo11120831 (PMC8705353; doi:10.3390/metabo11120831)
Supplement: Supplementary file 1 [file metabolites-11-00831-s001.zip]

Archive with 2 entries (2 files):
- FV Supplementary Tables and Figures Miyagut et al Wlaker-256 tumour.pdf
- WB material suplementar 160921.pptx
